# Supplementary material for: High Prevalence and Genetic Heterogeneity of Anaplasma marginale in Smallholder Bovine Populations of Pakistan, and Its Implications
Source: Pathogens. 2025 May 20;14(5):499. doi: 10.3390/pathogens14050499 (PMC12114811; doi:10.3390/pathogens14050499)
Supplement: Supplementary file 1 [file pathogens-14-00499-s001.zip]

Archive with 1 entries (1 files):
- pathogens-3644472-supplementary.pdf
